# Supplementary material for: Data on expenditure, revenue, and economic growth in Nigeria
Source: Data Brief. 2018 Sep 5;20:1704–9. doi: 10.1016/j.dib.2018.08.191 (PMC6157293; doi:10.1016/j.dib.2018.08.191)
Supplement: Supplementary file 2 — Supplementary material [file mmc2.xls]

## Sheet: Sheet1
y	x1	x2	x3	x4	x5	x6	x7	x8
809.15	0.18	0.29	3.43	1.299	3.6294	0.9185	4.85	6.57
663.42	0.2	0.33	3.93	0.9683	2.5425	2.521	5.51	6.42
446.14	0.17	0.29	3.39	1.0265	2.2907	0.4703	4.75	4.89
349.71	0.21	0.35	4.16	0.2376	0.6563	2.9435	5.83	4.1
345.33	0.27	0.46	5.41	1.154	0.8927	2.9584	7.58	5.46
241.46	0.28	0.47	5.5	0.6554	1.0999	6.5067	7.7	8.53
273.47	0.69	0.3	10.81	0.6191	2.1597	1.7775	15.65	6.37
257.29	1.22	2.11	10.3	1.726	2.1287	2.5868	19.41	8.34
260.99	1.42	4.23	14.07	1.8448	3.9263	6.6455	25.99	15.03
322.84	1.61	3.4	24.67	2.096	3.4857	15.547	36.22	24.05
280.3	1.3	2.68	27.31	1.4917	3.145	20.3592	38.24	28.34
292.36	3.08	1.34	39.93	2.1326	2.3367	30.1755	53.03	39.76
153.65	7.75	14.66	83.75	3.5753	18.3447	24.5001	136.73	54.5
171.67	3.91	10.09	55.44	4.9944	27.1028	30.036	89.97	70.92
264.3	5.92	13.82	79.13	9.2156	43.1492	55.4357	127.63	121.14
315.97	4.75	15.99	57.2	8.6562	117.829	71.5774	124.49	212.93
315.55	6.2	22.06	74.12	6.902	169.613	43.5876	158.56	269.65
274.99	11.57	21.44	94.4	23.3656	200.862	49.5177	178.1	309.02
300.61	87.08	71.37	107.58	17.2535	323.581	114.456	449.66	498.03
379.12	28.59	84.79	203.69	27.9652	111.509	46.6976	461.6	239.45
351.8	53.01	79.63	265.86	53.336	259.758	76.3478	579.3	438.7
459.46	52.95	152.19	225.15	32.4673	215.333	0	696.8	321.38
512.65	96.07	102.61	477.65	55.736	97.9821	0.0113	984.3	241.69
648.82	58.78	134.39	610.7	30.0325	167.722	15.7298	1032.7	351.3
807.89	64.31	151.65	670.6	71.3612	265.035	11.5	1223.7	519.5
1019.74	79.69	194.17	594.05	78.6813	262.207	26.2729	1290.2	552.39
1136.83	179.07	256.67	527.17	150.895	358.376	23.036	1589.27	759.32
1383.89	313.75	332.93	739.66	152.175	504.287	17.325	2117.36	960.89
1097.66	423.61	354.19	635.75	144.926	506.01	210.2	2127.97	1152.8
2327.32	562.75	550.9	878.34	151.775	412.2	59.7	3109.38	883.87
2527.94	310.44	785.44	956.18	92.8489	386.4	207.5	3314.51	918.55
2755.3	230.1	790.06	1145.6	97.4	321.04	265.9	3325.16	874.83
2996.96	291.23	844.07	1441.95	154.707	505.765	164.265	3689.06	1108.39
3221.68	181.83	615.34	834.62	615.345	181.833	834.624	3417.58	783.12
